# Supplementary material for: Exosite Binding in Thrombin: A Global Structural/Dynamic Overview of Complexes with Aptamers and Other Ligands
Source: Int J Mol Sci. 2021 Oct 6;22(19):10803. doi: 10.3390/ijms221910803 (PMC8509272; doi:10.3390/ijms221910803)
Supplement: Supplementary file 1 [file ijms-22-10803-s001.zip]

Archive with 1 entries (1 files):
- ijms-1392377-supplementary.pdf
